# Supplementary material for: The Role of Thalidomide and Its Analogs in the Treatment of Hereditary Hemorrhagic Telangiectasia: A Systematic Review
Source: J Clin Med. 2024 Sep 12;13(18):5404. doi: 10.3390/jcm13185404 (PMC11432169; doi:10.3390/jcm13185404)
Supplement: Supplementary file 1 [file jcm-13-05404-s001.zip]

Archive with 1 entries (1 files):
- jcm-3178240-supplementary.pdf
